# Supplementary material for: Enhancing chemical and biological diversity by co-cultivation
Source: Front Microbiol. 2023 Feb 1;14:1117559. doi: 10.3389/fmicb.2023.1117559 (PMC9928954; doi:10.3389/fmicb.2023.1117559)
Supplement: Supplementary file 1 [file Table_1.xlsx]

## Sheet: Planilha1
Type	Inducer microbe	Culture Medium	Challenge microbe	Compound	Compound class	Induction type	Biological activity	Reference	Year
B/F	Actinomyces levoris	Solid	Candida tropicalis	levorin	Aromatic heptaene	de novo biosynthesis	Antifungal and antibiotic activity	(Yakovleva and Bulgakova 1978)	1978
F/F	Streptomyces nodosus strain 258	Liquid	C. brumptii, C. parapsilosis, P. lactosa, R. anrantica, R. rubra, Cryptococcus neoformans, C. albicans, C. krusei, C. tropicalis, C. puleherimma and C. utilis	amphotericin B	Polyene	Up-regulation	Antifungal activity	(Yakovleva and Bulgakova 1978)	1978
B/F	Gluconobacter sp.W-315	Liquid	Neurospora crassa or Aspergillus oryzae	enacyloxin IIa	Polyketide	de novo biosynthesis	Antibacterial activity	(Watanabe et al. 1982)	1982
F/F	Phlebia radiata, Phlebia rufa, Coriolus versicolor, Stereum hirsutum, Phanerochaete velutina and Hypholoma fasciculare	Solid	Phlebia radiata, Phlebia rufa, Coriolus versicolor, Stereum hirsutum, Phanerochaete velutina and Hypholoma fasciculare	phenoloxidase	Enzymes	Up-regulation/de novo biosynthesis	Stimulate wood decay	(White and Boddy 1992)	1992
B/B	Streptomyces bikiniensis	Solid	Salmonella dusseldorf	streptomycin	Aminoglycoside	Up-regulation	Antibacterial activity against against Salmonella dusseldorf.	(Turpin et al. 1992)	1992
B/B	Streptomyces lividans TK24	Solid	Salmonella dusseldorf	not identified	Not identified	Up-regulation	Streptomyces lividans increased the survival of Salmonella dusseldorf	(Turpin et al. 1992)	1992
F/F	Trametes versicolor	Liquid	Trichoderma harzianum (soil fungus and biocontrol organism)	laccase and cellobiase	Enzymes	Up-regulation	Stimulate wood decay	(Freitag and Morrell 1992)	1992
F/F	Gloeophyllum abietinum	Liquid and solid	Heterobasidion annosum	oosponol, oospoglycol, melledonal A, melledonal C	Polyketides and Sesquiterpenes	Up-regulated	Antibacterial activity	(Sonnenbichler et al. 1994)	1994
B/B	Lactobacillus acidophilus N2 (NCFM)	Liquid	L. delbrueckii, L. helveticus, L. casei, L. fennentum, L. plantarum, L. viridescens, Streptococcus pyogenes, Staphylococcus aureus, Staphylococcus epidermidis, Bacillus cereus, Listeria monocytogenes	lactacin B	Bacteriocin	de novo biosynthesis/Up-regulation	Antibacterial activity	(Barefoot et al. 1994)	1994
F/F	Serpula lucrymans	Solid	Trichoderma sp (3 isolates)	laccase	Enzymes	de novo biosynthesis	Stimulate wood decay	(Score et al. 1997)	1997
F/F	Serpula lacrymans and Coniophora puteuna	Solid	Trichoderma spp and Scytalidium FY	peroxidase	Enzymes	Up-regulation	Stimulate wood decay	(Score et al. 1997)	1997
F/F	Coniophora puteuna	Solid	Scytalidium FY	laccase	Enzymes	Up-regulation	Stimulate wood decay	(Score et al. 1997)	1997
F/F	Trichoderma harzianum SIWT 25	Solid	Serpula lacrymans and Coniophora puteuna	tyrosinase	Enzymes	Up-regulation	Stimulate wood decay	(Score et al. 1997)	1997
F/B	Penicillium notatum	Liquid	Cyanobacterium Scytonema ocelutum	tolytoxin	Phytoalexin	de novo biosynthesis	Antifungal	(Patterson and Bolis 1997)	1997
F/F	Monascus sp	Solid and Liquid	Saccharomyces cerevisiae and Aspergillus oryzae	not identified	Pigment	Up-regulation	Overproduction of hydrophobic substances to block enzyme attack (defense mechanism)	(Shin et al. 1998)	1998
B/B	Unidentified surface-associated marine bacteria	Liquid	Staphylococcus aureus, Pseudomonas aeruginosa or Escherichia coli (human pathogens)	not identified	Not identified	Up-regulation	Antibacterial activity	(Mearns-Spragg et al. 1998)	1998
B/F	Lactococcus lactis subsp. lactis ATCC11454	Liquid	Kluyveromyces marxianus	nisin	Bacteriocin (Polycyclic peptide)	Up-regulation	Antibacterial activity	(Shimizu et al. 1999)	1999
F/F	Trichoderma sp	Liquid	Lentinula edodes	β-mannosidase and laccase	Enzymes	Up-regulation	Stimulate wood decay. Lowering of Mn-dependent peroxidase activity	(Savoie and Mata 1999)	1999
B/B	Streptomyces sp (76 species)	Solid	Bacillus subtilis ATCC6633	not identified	Not identified	Up-regulation	Antibiotic activity	(Ueda et al. 2000)	2000
F/F	Antrodiella citrinella, Flammulina velutipes, Fomitopsis pinicola, Heterobasidion annosum, Junghuhnia collabens, Phlebia centrifuga, Phlebiopsis gigantea, Resinicium bicolor	Solid	Antrodiella citrinella, Flammulina velutipes, Fomitopsis pinicola, Heterobasidion annosum, Junghuhnia collabens, Phlebia centrifuga, Phlebiopsis gigantea, Resinicium bicolor	laccase	Enzymes	Up-regulation/de novo biosynthesis	Stimulate wood decay	(Iakovlev and Stenlid 2000)	2000
B/B	Marine bacteria	Solid	85 other marine isolates	not identified	Not identified	Up-regulation	Antibacterial activity	(Long and Azam 2001)	2001
F/B	Pestalotia sp	Liquid	Antibiotic-resistant marine a-proteobacterium	pestalone	Chlorinated benzophenone	de novo biosynthesis	Moderate antitumoral activity against human tumor cell lines; antibacterial activity against MRSA and vancomycin-resistant Enterococcus faecium	(Cueto et al. 2001)	2001
B/B	Streptomyces tenjimariensis	Liquid	23 different marine bacteria	istamycins A–B	Aminoglycosides	Up-regulation	Antibacterial activity against competitor colonies	(Slattery et al. 2001)	2001
F/F	Rhodotorula glutinis DBVPG 3853	Liquid	Debaryomyces castellii DBVPG 3503	β‐carotene, torulene, torularhodin	carotenoid pigments	Up-regulation	-	(Buzzini 2001)	2001
F/F	Acremonium sp. Tbp-5	Solid	Mycogone rosea DSM 12973	acremostatins A–C	Lipoaminopeptides	de novo biosynthesis	No reports	(Degenkolb et al. 2002)	2002
B/P	bacterial biofilms	Liquid	Enteromorpha (green seaweed)	N-acylhomoserine lactone (AHL)	Quroum sensing fatty acid (DSF)	Up-regulation	AHL attracts Enteromorpha zoospores	(Joint et al. 2002)	2002
F/B	Fusarium oxysporum	Liquid	Pseudomonas fluorescens CHA0 (biocontrol strain)	fusaric acid	Polyketide	Up-regulation	Suppress 2,4-diacetylphloroglucinol (2,4-DAPG) production in strain CHA0	(Notz et al. 2002)	2002
F/F	Aspergillus giganteus	Liquid	Aspergillus niger	antifungal protein (AFP)	Protein	Down-regulation	Antifungal protein (AFP) has antifungal activity against various filamentous fungi	(Meyer and Stahl 2003)	2003
F/F	Aspergillus giganteus	Liquid	Fusarium oxysporum	antifungal protein (AFP)	Protein	Up-regulation	Antifungal protein (AFP) has antifungal activity against various filamentous fungi	(Meyer and Stahl 2003)	2003
B/F	Lactobacillus kefiranofaciens	Liquid	Saccharomyces cerevisiae	kefiran	Bacteriocin (exopolysaccharide)	Up-regulation	Used as a thickener, stabilizer, emulsifier, fat substitute or gelling agent; also has antitumor activity	(Cheirsilp et al. 2003)	2003
B/B	Bacillus isolate strain UA-094	Liquid	Bacillus isolate strain UA-086	indole and cyclo(Phe-Pro) diketopiperazine	Indole and diketopiperazine	Up-regulation	Antibacterial activity	(Trischman et al. 2004)	2004
B/B	Lactobacillus plantarum NC8	Liquid	Bacillus cereus, Enterococcus faecalis, E. Faecium, L. acidophilus, L. brevis, L. bulgaricus, L. casei, L. fermentum, L. helveticus, L. hilgardii, L. reuteri, L. sake, L. salivarius, L. lactis, L. mesenteroides, Listeria innocua, P. pentosaceous, Staphylococcus carnosus, Streptococcus thermophilus	plantaricin NC8	Bacteriocin (Class Iib)	Up-regulated	Antibacterial activity	(Maldonado et al. 2004)	2004
F/F	Trametes versicolor	Liquid	Pleurotus ostreatus	laccase	Enzymes	Up-regulation	Stimulate wood decay	(Baldrian 2004)	2004
F/F	Trametes versicolor and Pleurotus ostreatus	Liquid	Trichoderma harzianum, bacteria and yeasts (soil microbes)	laccase	Enzymes	Up-regulation	Stimulate wood decay	(Baldrian 2004)	2004
B/F	Xanthomonas campestris pv. campestris	Liquid	Candida albicans and Xanthomonas campestris pv. Campestris	cis -11-methyl-2-dodecenoic acid	a,b Unsaturated fatty acid (DSF)	Up-regulation	Regulates virulence in X. Campestris; Regulates morphological transition and virulence by C. albicans	(Wang et al. 2004)	2004
F/B	Fusarium oxysporum	Liquid	Pseudomonas fluorescens	Enzyme	Enzymes	Up-regulation	Degrade 2,4-DAPG into less toxic derivatives monoacetyl-phloroglucinol and phloroglucinol	(Schouten et al. 2004)	2004
F/B	Libertella sp	Liquid	Antibiotic-resistant marine a-proteobacterium	libertellenones A–D	Diterpenoids	de novo biosynthesis	Antitumoral activity against HCT-116 human adenocarcinoma cell line (libertellenone D is the most potent).	(Oh et al. 2005)	2005
B/B	Streptococcus mutans	Solid/Liquid	Streptococcus sanguinis	mutacins	Bacteriocin	Up-regulation	Antibacterial activity against Streptococcus sanguinis.	(Kreth et al. 2005)	2005
B/B	Streptococcus sanguinis	Solid/Liquid	Streptococcus mutans (major caries-causing pathogen)	hydrogen peroxide (H2O2)	Oxidizing agent	Up-regulation	Antibacterial activity against Streptococcus mutans.	(Kreth et al. 2005)	2005
F/B	Fusarium oxysporum f. sp. radicis-lycopersici (soil-borne fungus)	Liquid	Pseudomonas chlororaphis strain PCL1391	fusaric acid	Polyketide	Up-regulation	Represses the production of signal N-hexanoyl-L-homoserine lactone (C6-HSL).and phenazine-1-carboxamide	(van Rij et al. 2005)	2005
B/B	Bacillus cereus UW85	Liquid	Cytophaga-Flavobacterium (CF)	peptidoglycan from vegetative cells	Polymer	Up-regulation	Increase the growth of CF bacteria	(Peterson et al. 2006)	2006
B/B	Bacillus subtilis	Solid	Streptomyces coelicolor and Streptomyces avermitilis	bacillaene	Polyene	Up-regulation	Delays the production of pigmented antibiotics in S. coelicolor; Antibiotic activity against S. avermitilis (inhibits the growth).	(Straight et al. 2006)	2006
B/B	Bacillus subtilis	Liquid	Streptomyces coelicolor	surfactin	Lipopeptide surfactant	Up-regulation	Inhibition of aerial hyphae and sporulation of S. coelicolor	(Straight et al. 2006)	2006
F or B/B	Bacillus subtilis, Escherichia coli, Saccharomyces cerevisiae	Liquid	Myxococcus xanthus (proteobacterium)	peptidoglycan	Polymer	Up-regulation	Induction of rippling (ondulatory movement) in M. xanthus	(Berleman et al. 2006)	2006
B/F	Lactococcus lactis subsp. lactis ATCC 11454	Liquid	Saccharomyces cerevisiae	nisin	Bacteriocin (Polycyclic peptide)	Up-regulation	Antibacterial activity	(Liu et al. 2006)	2006
F/F	Marasmius pallescens	Solid and Liquid	Marasmiellus troyanus	laccase and manganese peroxidase activity	Enzymes	Up-regulation	Stimulate wood decay	(Ferreira Gregorio et al. 2006)	2006
B/B	Pseudomonas aeruginosa	Liquid	Enterobacter sp	pyocyanin	Phenazine derivative	de novo biosynthesis	Antibacterial activity	(Angell et al. 2006)	2006
B/B	Pseudomonas aeruginosa	Solid	Staphylococcus aureus	4-hydroxy-2-heptylquinoline-N-oxide (HQNO)	Quinoline	de novo biosynthesis	Suppression of S. aureus respiration, protecting S. aureus from death by commonly used aminoglycoside antibiotics; Selection of typical S. aureus small-colony variants (SCVs), which are stable aminoglycoside resistance and persistence in chronic infections	(Hoffman et al. 2006)	2006
B/F	Streptococcus oralis	Liquid	Actinomyces naeslundii T14V	autoinducer 2	Furanosyl borate diester	Up-regulation	Induces biofilm growth in commensal bacteria	(Rickard et al. 2006)	2006
B/B	Bacillus subtilis	Solid	Streptomyces coelicolor and Streptomyces avermitilis	bacillaene	Polyene	Up-regulation	Delays the production of pigmented antibiotics in S. coelicolor; Antibiotic activity against S. avermitilis (inhibits the growth).	(Butcher et al. 2007)	2007
F/B	Candida albicans	Liquid	Pseudomonas aeruginosa	farnesol	Sesquiterpene	Up-regulation	Reduces levels of quinolone and pyocyanin from Pseudomonas and inhibits swarming motility in P. aeruginosa	(Cugini et al. 2007)	2007
F/F	Ceriporiopsis subvermispora	Solid	Pleurotus ostreatus	laccase, manganese peroxidase and lignin-degrading enzymes	Enzymes	Up-regulation	Stimulate wood decay	(Chi et al. 2007)	2007
F/B	Emericella sp strain CNL-878	Liquid	Salinispora arenicola strain CNH-665	emericellamides A and B	Cyclic depsipeptide	Up-regulation	Emericellamide A has moderate antibacterial activity against MRSA and weak cytotoxicity against the human colon carcinoma cell line HCT-116; Emericellamide B was slightly weaker than 1.	(Oh et al. 2007)	2007
B/F	Lactobacillus kefiranofaciens	Liquid	Saccharomyces cerevisiae	kefiran	Bacteriocin (exopolysaccharide)	Up-regulation	Used as a thickener, stabilizer, emulsifier, fat substitute or gelling agent; also has antitumor activity	(Tada et al. 2007)	2007
B/B	Lactobacillus plantarum J23	Liquid	L. lactis, L. hilgardii, P. pentosaceus, L. lactis, L. brevis, L. fermentum, L. hilgardii, L. paracasei, L. pentosus, L. plantarum), L. sakei, L. mesenteroides, P. acidilacti, P. Parvulus, P. pentosaceus	Not identified	Bacteriocin	de novo biosynthesis	Antibacterial activity against Oenococcus oeni, and a range of Lactobacillus and Pediococcus species	(Rojo-Bezares et al. 2007)	2007
B/B	Leuconostoc citreum GJ7	Liquid	Lactobacillus plantarum KFRI 464, Lactobacillus delbrueckii KFRI 347 and Leuconostoc mesenteroides KCTC 1628	kimchicin G7	Bacteriocin	Up-regulation	Antibacterial activity	(Chang et al. 2007)	2007
F/F	Marine-derived mangrove endohytic fungi Strain n. 1924	Liquid	Marine-derived mangrove endohytic fungi Strain n. 3893	cyclo(phe-phe)dipetide and 6-methylsalicylic acid	Peptide and beta-hydroxy acid	de novo biosynthesis	6-methylsalicylic acid has biocide activity against pests Heliothis armigera Huhner and Sinergasilus spp.	(Zhu et al. 2007)	2007
B/B	Streptococcus oligofermentas	Solid/Liquid	Streptococcus mutans (major caries-causing pathogen)	hydrogen peroxide (H2O2)	Oxidizing agent	Up-regulation	Antibacterial activity against Streptococcus mutans	(Tong et al. 2007)	2007
B/B	Symbiobacterium thermophilum	Liquid	Bacillus sp	2,2-bis(3 -indolyl)indoxyl and 1,1-bis(3 -indolyl)ethane	Indole	de novo biosynthesis	Antibacterial activities against Staphylococcus aureus and Bacillus subtilis	(Watsuji et al. 2007)	2007
F/F	Hypholoma fasciculare	Solid	Resinicium bicolor	benzoic acid methyl ester, a benzyl alcohol, a quinolinium type compound and other volatiles	sesquiterpenes	de novo biosynthesis	two wood decay basidiomycete fungi	(Hynes et al. 2007)	2007
B/F	Burkholderia cenocepacia	Liquid	Candida albicans and Xanthomonas campestris pv. campestris	cis-2-dodecenoic acid (BDSF)	a,b Unsaturated fatty acid (DSF)	Up-regulation	BDSF restores the biofilm and extracellular polysaccharide production phenotypes of X. campestris and inhibits C. albicans germ tube formation.	(Boon et al. 2008)	2008
F/B	Candida albicans	Liquid	Pseudomonas aeruginosa	farnesol	Sesquiterpene	Up-regulation	Reduces levels of quinolone and pyocyanin from Pseudomonas and inhibits swarming motility in P. aeruginosa	(McAlester et al. 2008)	2008
B/B	Diaminopimelic acid-peptidoglycan producing bacteria	Liquid	Bacillus subtilis	Peptidoglycan and disaccharide tripeptides (muropeptide fragments of the cell wall)	Polymers	Up-regulation	Germination stimulation of dormant Bacillus subtilis spores	(Shah et al. 2008)	2008
B/F	Gut microbiota	Liquid	Candida albicans	peptidoglycans	Polymer	Up-regulation	Increases hyphal development of the polymorphic fungal pathogen C. albicans	(Xu et al. 2008)	2008
B/F	Pseudomonas aeruginosa	Liquid	Candida albicans	N-3-oxo-dodecanoyl-L-Homoserine lactone (3-oxo-C12HSL)	Fatty acid (DSF)	Up-regulation	Prevents Candida morphology switch from yeast to hyphal (filamentous) growth.	(Cugini et al. 2007; McAlester et al. 2008)	2008
B/B	Rhodococcus fascians (multi-antibiotic resistant mutant)	Liquid	Streptomyces padanus	rhodostreptomycin A-B	Aminoglycosides	Gene transfer	Antibacterial activity.	(Kurosawa et al. 2008)	2008
B/B	Stenotrophomonas maltophilia	Liquid	Pseudomonas aeruginosa	cis-11-methyl-2-dodecenoic acid	a,b Unsaturated fatty acid (DSF)	Up-regulation	Stimulates biofilm filamentation, increases levels of a number of proteins with roles in bacterial stress tolerance and increased tolerance to polymyxins of P. aeruginosa	(Fouhy et al. 2007; Ryan et al. 2008)	2008
F/B	Streptomyces spp.	Liquid	Bacillus subtilis	staurosporine	Indolocarbazole alkaloid	Up-regulation	Antibacterial activity and protein kinase inhibition; Germination stimulation of dormant Bacillus subtilis spores	(Shah et al. 2008)	2008
F/F	Stereum hirsutum	Solid	Coprinus micaceus and Coprinus disseminatus	-	-	Up-regulation	S. hirsutum mycelial fronts always overgrew those of C. micaceus, there were down-regulations of metabolites in the interaction zone, compared to monocultures of both S. hirsutum and C. micaceus.	(Peiris et al. 2008)	2008
B/F	Streptomyces sp. US80	Liquid	heat-killed fungi	irumamycin, X-14952 B and 17-hydroxy-venturicidin A	-	Up-regulation	Antifungal	(Fourati-Ben Fguira et al. 2008)	2008
F/B	Aspergillus fumigatus KMC-901	Liquid	Sphingomonas sp KMK-001	glionitrin A	Diketopiperazine alkaloid	de novo biosynthesis	Antibacterial activity against MRSA, antitumor activity against human cancer cell lines HCT-116, A549, AGS, and DU145	(Park et al. 2009)	2009
F/F	Aspergillus nidulans	Liquid	Actinomycetes (58 soil-dwelling bacteria) and Escherichia coli	orsellinic acid, lecanoric acid, F-9775A and F-9775B	Archetypal polyketides and pentacyclic triterpenes	de novo biosynthesis	F-9775A and F-9775B has antiosteoporosis activity; orsellinic acid has antimicrobial activity; lecanoric acid inhibits ATP synthesis and electron transfer and has antimicrobial activity	(Schroeckh et al. 2009)	2009
F/F	Eutypa lata	Solid	Botryosphaeria obtusa	O-methylmellein, 4-hydroxy-8-O-methylmellein and 5-hydroxy-8-O-methylmellein	Polyketides (mycoalexins)	Up-regulation/de novo biosynthesis	Non-hydroxylated derivative have antifungal and phytotoxic activity	(Glauser et al. 2009)	2009
F/B	Fusarium oxysporum MSA35 (wild-type strain)	Liquid	Serratia sp and Achromobacter sp	isocaryophyllene, α-humulene, cyclocaryophyllan-4-ol	Sesquiterpenes	Up-Regulation	Antimicrobial activity of isocaryophyllene.	(Minerdi et al. 2009)	2009
F/F	Fusarium oxysporum MSA35 (wild-type strain)	Liquid	F. oxysporum f. sp. lactucae (pathogenic strain)	isocaryophyllene, α-humulene, cyclocaryophyllan-4-ol	Sesquiterpenes	Up-Regulation	Suppression of virulence in pathogenic F. oxysporum	(Minerdi et al. 2009)	2009
B/B	Lactobacillus plantarum DC400	Liquid	Lactobacillus sanfranciscensis DPPMA174 and Pediococcus pentosaceus 2XA3	plantaricin A	Bacteriocin (pheromone)	de novo biosynthesis	Antibacterial activity	(Di Cagno et al. 2009)	2009
B/B	Lactobacillus acidophilus La-5	Liquid	Streptococcus thermophilus STY-3; Lactobacillus delbrueckii subsp. bulgaricus LBY-2; L. delbrueckii subsp. bulgaricus CECT 400;L. delbrueckii subsp. lactis CECT 282 and Lactobacillus sakei subsp. sakei CECT 906	lactacin B	Bacteriocin	de novo biosynthesis/Up-regulation	Antibacterial activity	(Tabasco et al. 2009)	2009
B/F	Pseudomonas aeruginosa	Solid	Candida albicans	5-methyl-phenazinium-1-carboxylate (5MPCA)	Phenazines derivative (red pigment)	de novo biosynthesis	Redox-active antifungal activity	(Gibson et al. 2009)	2009
B/B or F	Pseudomonas aeruginosa	Liquid	Escherichia coli, Klebsiella pneumoniae, Proteus mirabilis, Streptococcus pyogenes, Bacillus subtilis, Staphylococcus aureus and Candida albicans	cis-2-decenoic acid	a,b Unsaturated fatty acid (DSF)	Up-regulation	Induces the dispersion of biofilm microcolonies on the challenged microbes	(Davies and Marques 2009)	2009
F/F	Phomopsis sp K38 (mangrove fungi)	Liquid	Alternaria sp E33 (mangrove fungi)	(-)-byssochlamic acid bisdiimid	Diimide derivative	de novo biosynthesis	(-)-byssochlamic has weak cytotoxic activity against Hep-2 and HepG2 cells.	(Li et al. 2010)	2010
F/F/F/F/F	Ovadendron sulphureoochraceum, Ascochyta pisi, Emericellopsis minima, Cylindrocarpon destructans and Fusarium oxysporum	Liquid	Ovadendron sulphureoochraceum, Ascochyta pisi, Emericellopsis minima, Cylindrocarpon destructans and Fusarium oxysporum	lateritin	N-methylated peptide (depsipeptide)	de novo biosynthesis	Antitumoral activity against human cancer cell lines pancreas BXPC-3, breast MCF-7, CNS SF268, lung NSC H460, colon KM20L2 and prostate DU145); antibacterial activity against Micrococcus luteus, S. aureus, E. faecalis and S. pneumoniae; antifungal activity against Candida albicans	(Pettit et al. 2010)	2010
F/F	Trametes versicolor	Solid	Stereum gausapatum, Daldinia concentrica, Bjerkandera adusta, Fomes fomentarius and Hypholoma fasciculare (five other wood decay fungi)	laccase and manganese-repressed peroxidase (MRP)	Enzymes	Up-regulation	Stimulate wood decay. Laccase acts to oxidise a variety of phenolic compounds and aromatic diamines; peroxidases utilise hydrogen peroxide (H2O2) to catalyse the oxidation of a range of organic and inorganic compounds.	(Hiscox et al. 2010)	2010
B/F and B/B	Bacillus sp. S3, B. pumilus S8, B. licheniformis D1	Liquid	Candida albicans, Yarrowia lipolytica, Pseudomonas aeruginosa, Bacillus pumilus	not identified	Not identified	Up-regulation	Antifungal activity against Y. lipolytica	(Dusane et al. 2011)	2011
F/B	Aspergillus fumigatus	Liquid	Streptomyces peucetius	Fumiformamide, N,N′-((1Z,3Z)-1,4-bis(4-methoxyphenyl)β-1,3-diene-2,3-diyl)diformamide, two known N-formyl derivatives and xanthocillin analogue BU-4704	Alkaloids	de novo biosynthesis	N,N′-((1Z,3Z)-1,4-bis(4-methoxyphenyl)β-1,3-diene-2,3-diyl)diformamide has cytotoxic activity	(Zuck et al. 2011)	2011
B/F and B/B	Bacillus pumilus	Liquid	Serratia marcescens, Bacillus pumilus or Bacillus licheniformis	not identified	Not identified	Up-regulation	Increase in biosurfactant activity	(Dusane et al. 2011)	2011
B/B	Bacillus amyloliquefaciens LBM 5006	Liquid	Escherichia coli ATCC 25922	peptides	Bacteriocin/peptide	de novo biosynthesis	Antibacterial activity	(Benitez et al. 2011)	2011
B/F and B/B	Bacillus sp. S3, B. pumilus S8, B. licheniformis D1, and Serratia marcescens V1	Liquid	Candida albicans, Yarrowia lipolytica, Pseudomonas aeruginosa and Bacillus pumilus	not identified	Not identified	Up-regulation	Antibacterial activity against P. aeruginosa and B. pumilus	(Dusane et al. 2011)	2011
B/B	Bacillus sp. S3	Liquid	Pseudomonas aeruginosa	not identified	Not identified	Up-regulation	Quorum-sensing inhibition	(Dusane et al. 2011)	2011
B/B	Lactobacillus helveticus M92, Lactobacillus plantarum L4, Enterococcus faecium L3	Liquid	Lactococcus lactis subsp. Lactis LMG 9450	not identified	Bacteriocin	Up-regulation	Antibiotic activity	(Kos et al. 2011)	2011
F/F	Aspergillus sp. (mangrove epiphytic)	Liquid	Aspergillus sp. (mangrove epiphytic)	aspergicin, neoaspergillic acid, ergosterol	Alkaloids and Steroid	de novo biosynthesis	Aspergicin, neoaspergillic acid show antibacterial activity against selected Gram bacteria.	(Zhu et al. 2011)	2011
F/F	Mangrove fungi strain No. K38	Liquid	Mangrove fungi strain No. E33	8-hydroxy-3-methyl-9-oxo-9H-xanthene-1-carboxylic acid methyl ether	Xanthone derivative	de novo biosynthesis	Antifungal activity against Gloeasporium musae and Peronophthora cichoralearum	(Li et al. 2011)	2011
B/B	Prochlorococcus strain MIT9313 and MED4 (marine cyanobacterium)	Liquid	heterotrophic marine bacteria	not identified	Not identified	Up-regulation/de novo biosynthesis	Not reported.	(Sher et al. 2011)	2011
B/F	Penicillium pinophilum FKI-5653	Liquid	Trichoderma harzianum FKI-5655	secopenicillide C, penicillide, MC-141, pestalasin A and stromemycin	Lactones	Up-regulation	Penicillide acts as antibiotic, plant growth inhibitor, mycotoxin, acyl-CoA-cholesterol acyltransferase inhibitor; anticancer and cytotoxic, non-peptidic oxytocin receptor antagonist and calpain inhibitor.	(Nonaka et al. 2011)	2011
O/ Oomycetes	Phytophthora nicotianae	Liquid	Phytophthora nicotianae	mating hormones α1 and α2	Hormones	de novo biosynthesis	Induction of sexual reproduction in the opposite mating type	(Ojika et al. 2011)	2011
B/B	Streptomyces endus S-522	Liquid	Tsukamurella pulmonis S-522 or Corynebacterium glutamicum (mycolic acid-containing bacteria)	alchivemycin A	Polycyclic polyketide	de novo biosynthesis	Antibacterial activity against Micrococcus luteus	(Onaka et al. 2011)	2011
B/B	Streptomyces lividans TK23	Liquid	Tsukamurella pulmonis, T. pseudospumae, T. spumae , T. strandjordii, Corynebacterium glutamicum, C. efficiens, Rhodococcus erythropolis, R. coprophilus, R, wratislaviensis, R, zopfii, Gordonia rubripertincta, G. bronchialis, Nocardia farcinica, N. asteroides, Mycobacterium smegmatis, M. chlorophenolicum, Williamsia muralis and Dietzia cinnamea	actinorhodin and undecylprodigiosin	Benzoisochromanequinone polyketide (red pigment)	de novo biosynthesis	Indicator of secondary metabolism	(Onaka et al. 2011)	2011
F/P	Trichoderma atroviride	Liquid	Arabidopsis thaliana seedlings	Indole–acetic acid-related indoles	Indoles	Up-regulation	Stimulatory effect on plant growth	(Salas-Marina et al. 2011)	2011
F/F	Ustilago maydis	solid	Fusarium verticillioides	Over 20 chromatographic peaks	-	de novo biosynthesis	F. verticillioides is a strong antagonist of U. maydis as its presence leads to large reductions in U. maydis biomass.	(Estrada et al. 2011)	2011
B/F or F/B	Aspergillus fumigatus	Solid	Pseudomonas aeruginosa	1-Hydroxyphenanzine, 1-methoxyphenazine, phenazine-1-sulfate, triacetylfusarinine C [Al3+] and triacetylfusarinine C [Fe3+], triacetylfusarinine C, fusarinine C and phenazine dimers	Phenanzines	Biotransformation	1-hydroxyphenanzine and 1-methoxyphenazine suppressed fungal growth; siderophores triacetylfusarinine C, triacetylfusarinine C [Al3+] and triacetylfusarinine C [Fe3+] stimulate the capturing of iron	(Moree et al. 2012)	2012
B/B	Bacillus subtilis	Solid	Streptomyces griseus	lactonase-homologous Protein	Protein	de novo biosynthesis	Antibacterial activity: inhibits development and streptomycin production in S. griseus.	(Schneider et al. 2012)	2012
F/F	Alternaria tenuissima	Solid	Fusarium culmorum and Fusarium graminearum	alternariol, alternariol monomethyl ether, altenuen	Mycotoxins	Down-regulation	Not reported	(Müller et al. 2012)	2012
F/F	Fusarium culmorum and Fusarium graminearum	Solid	Alternaria tenuissima	Deoxynivalenol and zearalenone	Trichothecene and Polyketide	Up-regulation	Deoxynivalenol has antibacterial activity; zearalenone shows cytochrome P450 3A4 inhibition	(Müller et al. 2012)	2012
B/B	Lactobacillus plantarum KLDS1.0391	Liquid	L. helveticus KLDS1.0737, Enterococcus faecium KLDS4.0352, Lactobacillus reuteri KLDS1.0737, Enterococcus faecalis KLDS4.0313	plantaricin MG	Bacteriocin	Up-regulation	Antibacterial activity	(Man et al. 2012)	2012
B/B	Streptomyces cinnabarinus PK209	Liquid	Alteromonas sp. KNS-16	lobocompactol	Diterpene	de novo biosynthesis	Antifouling activity against macroalgae Ulva and Navicula; antioxidant and anticancer activity.	(Cho and Kim 2012)	2012
B/B	Streptomyces sp. Mg1	Solid	Bacillus subtilis	surfactin hydrolase	Enzymes	Biotransformation	Increase in surfactin hydrolase activity (detoxification).	(Hoefler et al. 2012)	2012
F/F	Alternaria tenuissima	Liquid and Solid	Nigrospora sphaerica	stemphyperylenol, alterperylenol	Polyketides	de novo biosynthesis	Stemphyperylenol shows antifungal activity	(Chagas et al. 2013)	2013
F/B	Aspergillus fumigatus	Liquid	Streptomyces rapamycinicus	fumicyclines A-B	Meroterpenoids	de novo biosynthesis	Moderate antibacterial activity against S. rapamycinicus.	(König et al. 2013)	2013
F/B	Aspergillus fumigatus	Liquid	Streptomyces bullii	ergosterol, brevianamide F, spirotryprostatin A, 6-methoxy, spirotryprostatin B, fumitremorgin C and its 12,13-dihydroxy derivative, fumitremorgin B, verruculogen, 11-O-methylpseurotin A, 11-O-methylpseurotin A2, emestrins A-B	Diketopiperazine alkaloids	de novo biosynthesis	High toxicity and antiparasitic activity against Trypanosoma brucei brucei and Leishmania donovani (except brevianamide F and 11-O-methylpseurotin A)	(Rateb et al. 2013)	2013
B/F	Bacillus amyloliquefaciens	Solid	Aspergillus fumigatus and Aspergillus niger	Iturin	Lipopetides	de novo biosynthesis	Antifungal activity	(Moree et al. 2013)	2013
F/F	Bionectria ochroleuca	Solid	Trichophyton rubrum	4″-hydroxysulfoxy-2,2″-dimethylthielavin P	Polyketide	de novo biosynthesis	No reports	(Bertrand et al. 2013)	2013
B/B	Escherichia coli	Liquid	Salmonella typhimurium	indole	Alkaloid	Up-regulation	Increase antibiotic tolerance (carbenicillin and ciprofloxacin) in Salmonella typhimurium	(Vega et al. 2013)	2013
F/B	Fusarium tricinctum	Solid	Bacillus subtilis	ateropyrone, enniantin B, B1 and A1; fusaristatin A; macrocarpon C; (−)-citreoisocoumarin; 2-(carboxymethylamino)benzoic acid and (−)-citreoisocoumarinol	Pyrone/Depsipeptides/lipopeptide/Coumarin	Up-regulation/de novo biosynthesis	Enniantin B1 and A1 have antibacterial activity against Bacillus subtilis, Staphylococcus aureus (MRSA and MSSA), Streptococcus pneumoniae, and Enterococcus faecali; lateropyrone displayed antibacterial activity against B. subtilis, S.aureus, S. pneumoniae and E. faecalis	(Ola et al. 2013)	2013
F/F	Fusarium tricinctum	Liquid	Fusarium begoniae	subenniatin A-B	Depsipeptides	de novo biosynthesis	Inactive in cytotoxic and antibacterial bioassays	(Wang et al. 2013b)	2013
B/B	group A streptococcus (GAS)	Solid	group B streptococcus (GBS)	short hydrophobic peptides (SHP2/3)	Peptides	Up-regulation	Stimulate RovS-mediated gene regulation in GBS	(Cook et al. 2013)	2013
B/B	group B streptococcus (GBS)	Solid	group A streptococcus (GAS)	short hydrophobic peptides (SHP1520)	Peptides	Up-regulation	Modulate Rgg2/3-regulated gene expression in GAS.	(Cook et al. 2013)	2013
F/F	Phomopsis sp K38 (mangrove fungi)	Liquid	Alternaria sp E33 (mangrove fungi)	ethyl 5-ethoxy-2-formyl-3-hydroxy-4-methylbenzoate	Polysubstituted benzaldehyde derivative	de novo biosynthesis	Antifungal activity against Fusarium graminearum, Gloeosporium musae, Rhizoctonia solani Kuhn and Phytophthora soja.	(Wang et al. 2013a)	2013
F/F	Paraconiothyrium SSM001 (Taxus endophyte)	Liquid	Alternaria and Phomopsis (bark fungi)	taxol	Diterpenoid	Up-regulation	Anticancer activity	(Soliman and Raizada 2013)	2013
B/B	Streptomyces coelicolor	Solid	Streptomyces coelicolor, Amycolatopsis sp., Streptomyces sp., Streptomyces viridochromogenes	four new acyl-desferrioxamines	Hydroxamic acid	Up-regulated/de novo biosynthesis	Antibacterial activity	(Traxler et al. 2013)	2013
F/F	Unidentified Fungi (strain Nos. 1924)	Liquid	Unidentified Fungi (strain Nos. 3893)	marinamide (4-(2-pyrrolyl)-1-isoquinolone-3-carboxylic acid) and methyl ester marinamide (methyl 4-(2-pyrrolyl)-1-isoquinolone-3-carboxylate)	Alkaloids	de novo biosynthesis	Antibacterial activity against E. coli, Pseudomonas pyocyanea, and S. aureus; Antitumoral activity against tumor cell lines	(Zhu et al. 2007; Zhu et al. 2013)	2013
B/F	Burkholderia gladioli	Solid	Rhizopus microsporus	enacyloxin Iia, iso-enacyloxin Iia, enacyloxin IIIa and iso-enacyloxin IIIa	Polyketides	de novo biosynthesis	Antifungal and antibacterial activity	(Ross et al. 2014)	2014
F/F	Candida albicans	Solid	Trichophyton rubrum, Trichophyton mentagrophytes, Trichophyton terrestre and Microsporum gypseum. (other common dermatophytes)	(3R,6E)-2,3-dihydrofarnesol (R-DHF) and (2E,6E)-farnesol (F-ol)	Acyclic sesquiterpenes	de novo biosynthesis/Up-regulation	F-ol and R-DHF has inhibitory effects onTrichophyt on rubrum, Trichophyto mentagrophytes, Microsporum canis and Epidermophyton floccosu	(Brasch et al. 2014)	2014
F/B	Fusarium pallidoroseum	Liquid	Saccharopolyspora erythraea	N-demethylophiosetin, pallidorosetin A, pallidorosetin B, equisetin, ophiosetin	Decalin-type tetramic acid analogues	de novo biosynthesis	No reports	(Whitt et al. 2014)	2014
B/B	Lactobacillus paracasei	Liquid	Bacillus subtilis ATCC 11774	paracin 1.7	Bacteriocin	Up-regulation	Broad-spectrum antibacterial activity	(Ge et al. 2014)	2014
F/F	Phomopsis sp K38 (mangrove fungi)	Liquid	Alternaria sp E33 (mangrove fungi)	cyclo-(L-leucyl-trans-4-hydroxy-L-prolyl-D-leucyl-trans-4-hydroxy-L-proline)	Cyclopeptide (cyclic tetrapeptide)	de novo biosynthesis	Antifungal activity against Gaeumannomyces graminis, Rhizoctonia cerealis, Helminthosporium sativum and Fusarium graminearum	(Li et al. 2014)	2014
F/F	Phomopsis sp K38 (mangrove fungi)	Liquid	Alternaria sp E33 (mangrove fungi)	cyclo (D-Pro-L-Tyr-L-Pro-L-Tyr) and cyclo (Gly-L-Phe-L-Pro-L-Tyr)	Cyclopeptide (cyclic tetrapeptide)	de novo biosynthesis	Moderate antifungal activity against C. albicans, G. graminis, R. cerealis, H. sativum and F. graminearum, Cyclo (Gly-L-Phe-L-Pro-L-Tyr) was more active than cyclo (D-Pro-L-Tyr-L-Pro-L-Tyr).	(Huang et al. 2014)	2014
B/B	Actinokineospora sp. EG49 (sponge-associated Actinomycetes)	Liquid	Nocardiopsis sp. RV163 (sponge-associated Actinomycetes)	N-(2-hydroxyphenyl)-acetamide, 1,6-dihydroxyphenazine and 5a,6,11a,12-tetrahydro-5a,11a-dimethyl[1,4]benzoxazino[3,2-b][1,4]benzoxazine	Angucycline, diketopiperazine and β-carboline	Up-regulation/de novo biosynthesis	1,6-dihydroxyphenazine has antibacterial activity against Bacillus sp. P25 and Actinokineospora sp. EG49 and antiprotozoal activity against Trypanosoma brucei	(Dashti et al. 2014)	2014
F/B	Candida albicans	Liquid	Pseudomonas aeruginosa	not identified	Not identified	Up-regulation	Inhibits virulence in Pseudomonas aeruginosa	(Lopez-Medina et al. 2015)	2015
B/B	Micromonospora spp., Verrucosispora spp., and Solwaraspora spp. (marine bacteria)	Liquid	Mycobacterium sp. WMMA-183 and Rhodococcus sp. WMMA-185 (marine mycolic acid-containing bacteria)	not identified	Not identified	Up-regulation/de novo biosynthesis	Antibacterial activity	(Adnani et al. 2015)	2015
F/F	Penicillium citrinum	Liquid	Beauveria feline	citrifelins A–B	Citrinin adducts with a unique tetracyclic framework	de novo biosynthesis	Citrifelins A and B have antibacterial activity against E. coli, S. aureus, A. hydrophilia, V. parahemolyticus, V. harveyi, E. tarda, V. alginolyticus, and V. anguillarums.	(Meng et al. 2015)	2015
F/F	Schizophyllum commune	Solid	Hypholoma fasciculare	indigo and indirubin	Pigments	Up-regulation	Indirubin is a potent inhibitors of cyclin dependent kinases and has antiviral, antibacterial and antifungal activityes	(Menezes et al. 2015)	2015
B/B	Streptomyces cinnamoneus NBRC 13823	Liquid	Tsukamurella pulmonis (mycolic acid-containing bacteria)	arcyriaflavin E	Indolocarbazole alkaloid	de novo biosynthesis	Citotoxicity	(Hoshino et al. 2015c)	2015
B/B	Streptomyces sp CJ-5	Liquid	Tsukamurella pulmonis TP-B0596 (mycolic acid-containing bacteria)	chojalactones A–C	butanolide chojalactones with unusual γ-butyrolactone scaffolds	de novo biosynthesis	Chojalactones A and B showed moderate cytotoxicity against P388 cells.	(Hoshino et al. 2015b)	2015
B/B	Streptomyces sp NZ-6	Liquid	Tsukamurella pulmonis TP-B0596 (mycolic acid-containing bacteria)	niizalactams A–C	Di- and tricyclic macrolactams	de novo biosynthesis	Did not show antimicrobial activity or cytotoxicity.	(Hoshino et al. 2015a)	2015
B/B	Streptomyces sp. strain B033	Liquid	Burkholderia vietnamiensis ATCC BAA-248, Brucella neotomae ATCC 23459, Yersinia pestis A1122 and Xanthomonas axonopodis ATCC 8718 (pathogenic strains of the phylum Proteobacteria).	resistomycin	Aminoglycosides	de novo biosynthesis	Increase in antibacterial activity.	(Carlson et al. 2015)	2015
F/F	Trichoderma harzianum	Solid	Moniliophthora roreri	T39 butenolide, harzianolide, sorbicillinol	Lactones	de novo biosynthesis	T39 butenolide and harzianolide have antifungal activity against phythopathoges.	(Tata et al. 2015)	2015
B/B	Xylella fastidiosa	Liquid	Methylobacterium mesophilicum	not identified	Not identified	Up-regulation	X. fastidiosa down-regulate genes related to growth and up-regulate genes related to energy production, stress, transport, and motility,	(Dourado et al. 2015)	2015
F/B	Aspergillus niger	Liquid	Streptomyces coelicolor	cyclo(Phe-Phe) and 2-hydroxyphenylacetic acid	cyclic dipeptide	Up-regulation	-	(Wu et al. 2015)	2015
B/B	Aspergillus austroafricanus	Liquid	Bacillus subtilis or Streptomyces lividans	austramide, violaceol I, violaceol II, diorcinol	Diphenyl ethers	de novo biosynthesis/Up-regulation	Violaceol I-II has antibacterial active against Staphylococcus aureus (ATCC 700699); Diorcinol has moderate antibacterial activity against B. subtilis.	(Ebrahim et al. 2016)	2016
B/B	Bacillus amyloliquefaciens LBM 5006	Liquid	Escherichia coli ATCC 25922	peptides	Bacteriocin/peptide	de novo biosynthesis	Antibacterial activity	(Chanos and Mygind 2016)	2016
B/B and B/P	Burkholderia gladioli	Liquid	Burkholderia seminalis and orchid	extracellular polysaccharides	Polysaccharides	Up-regulation	Polysaccharide alters hormone metabolism	(Araújo et al. 2016)	2016
F/B	Chaetomium sp. (endophytic fungus)	Solid	Bacillus subtilis	3- and 4-hydroxybenzoic acid methyl esters, acremonisol A, SB236050, SB238569, isosulochrin, protocatechuic acid methyl ester, shikimeran A, bipherin A, chorismeron, quinomeran and serkydayn	Polyketides, dibenzoic acid, a pyrone and quinolinic alkaloids	Up-regulation/de novo biosynthesis	Increase in antibacterial activity and cytotoxicity.	(Akone et al. 2016)	2016
F/F	Fusarium oxysporum SIN2	Solid	Sarocladium cf. strictum SIN29	fusaric acid	Picolinic acid analogue	Up-regulation	Increase Fusarium oxysporum virulence	(Bohni et al. 2016)	2016
B/B	Lactobacillus helveticus M92, Lactobacillus plantarum L4, Enterococcus faecium L3	Liquid	Lactococcus lactis subsp. Lactis LMG 9450	not identified	Bacteriocin	Up-regulation	Antibiotic activity	(Chanos and Mygind 2016)	2016
B/B	Lactobacillus paracasei	Liquid	Bacillus subtilis ATCC 11774	paracin 1.7	Bacteriocin	Up-regulation	Broad-spectrum antibacterial activity	(Chanos and Mygind 2016)	2016
B/B	Lactobacillus plantarum DC400	Liquid	Lactobacillus sanfranciscensis DPPMA174 and Pediococcus pentosaceus 2XA3	plantaricin A	Bacteriocin (pheromone)	de novo biosynthesis	Antibacterial activity	(Chanos and Mygind 2016)	2016
B/B	Lactobacillus plantarum KLDS1.0391	Liquid	L. helveticus KLDS1.0737, Enterococcus faecium KLDS4.0352, Lactobacillus reuteri KLDS1.0737, Enterococcus faecalis KLDS4.0313	plantaricin MG	Bacteriocin	Up-regulation	Antibacterial activity	(Chanos and Mygind 2016)	2016
B/B	Lactobacillus acidophilus La-5	Liquid	Streptococcus thermophilus STY-3; Lactobacillus delbrueckii subsp. bulgaricus LBY-2; L. delbrueckii subsp. bulgaricus CECT 400;L. delbrueckii subsp. lactis CECT 282 and Lactobacillus sakei subsp. sakei CECT 906	lactacin B	Bacteriocin	de novo biosynthesis/Up-regulation	Antibacterial activity	(Chanos and Mygind 2016)	2016
B/B	Lactobacillus acidophilus N2 (NCFM)	Liquid	L. delbrueckii, L. helveticus, L. casei, L. fennentum, L. plantarum, L. viridescens, Streptococcus pyogenes, Staphylococcus aureus, Staphylococcus epidermidis, Bacillus cereus, Listeria monocytogenes	lactacin B	Bacteriocin	de novo biosynthesis/Up-regulation	Antibacterial activity	(Chanos and Mygind 2016)	2016
B/B	Lactobacillus plantarum J23	Liquid	L. lactis, L. hilgardii, P. pentosaceus, L. lactis, L. brevis, L. fermentum, L. hilgardii, L. paracasei, L. pentosus, L. plantarum), L. sakei, L. mesenteroides, P. acidilacti, P. Parvulus, P. pentosaceus	Not identified	Bacteriocin	de novo biosynthesis	Antibacterial activity against Oenococcus oeni, and a range of Lactobacillus and Pediococcus species	(Chanos and Mygind 2016)	2016
B/B	Lactobacillus plantarum NC8	Liquid	Bacillus cereus, Enterococcus faecalis, E. Faecium, L. acidophilus, L. brevis, L. bulgaricus, L. casei, L. fermentum, L. helveticus, L. hilgardii, L. reuteri, L. sake, L. salivarius, L. lactis, L. mesenteroides, Listeria innocua, P. pentosaceous, Staphylococcus carnosus, Streptococcus thermophilus	plantaricin NC8	Bacteriocin (Class Iib)	Up-regulated	Antibacterial activity	(Chanos and Mygind 2016)	2016
B/B	Leuconostoc citreum GJ7	Liquid	Lactobacillus plantarum KFRI 464, Lactobacillus delbrueckii KFRI 347 and Leuconostoc mesenteroides KCTC 1628	kimchicin G7	Bacteriocin	Up-regulation	Antibacterial activity	(Chanos and Mygind 2016)	2016
F/F	Trametes versicolor	Solid	Ganoderma applanatum	(N-(4-methoxyphenyl)formamide 2-O-β-D-xyloside and N-(4-methoxyphenyl)formamide 2-O-beta-D-xylobioside), 3-phenyllactic acid, gluconic acid and orsellinic acid	Xylosides and Carboxylic acids	Up-regulation/de novo biosynthesis	N-(4-methoxyphenyl)formamide 2-O-beta-D-xylobioside) has potential to enhance the cell viability of human immortalized bronchial epithelial cell line of Beas-2B	(Yao et al. 2016)	2016
B/B	Escherichia coli P5v (transformed bacteria engineered to provide DHS precursor)	Liquid	Escherichia coli (transformed strains engineered with 3AB synthase and the DHS transporter to provide 3AB)	3-amino-benzoic acid (3AB)	Organic Acid	Up-regulation	3AB is an important building block molecule for biosynthesis of several natural products	(Zhang and Stephanopoulos 2016)	2016
F/F	Botrytis cinerea	Solid	Candida albicans, Aspergillus fumigatus, Colletotrichum acutatum, Fusarium proliferatum, and Magnaporthe grisea	11-hydroxy-dehydro-botrydienol, botrytisic acid A, botrytisic acid B, dehydro-botrydienol, 3-hydroxy-4-oxocyclofarnesa-2,5,7,9-tetraen-11,8-olide, norbotrydialone acetate, botrydienal phytotoxin, 10-oxo-dehydro-dihydro-bodtrydial, hydratedbotryenalol, and dehydro-botrydienal, 2-(-hydroxy-5-methoxyphenoxy)acrylic acid, integrastin B, palmarumycin C15, australifungin, botryendial phytotoxin, cisset…	Fatty acids, enniantins, and others	Up-regulation/de novo biosynthesis	Antifungal activity and cytotoxicity	(Serrano et al. 2017)	2017
B/B	Lactococcus lactis sub sp. Lactis	Liquid	Yarrowia lipolytica	nisin	Bacteriocin (Polycyclic peptide)	Up-regulation	Antibacterial activity	(Ariana and Hamedi 2017)	2017
F/F	Penicillium fuscum	Liquid	Penicillium camembertii/clavigerum	berkeleylactones A−H, macrolides A26771B, patulin, and citrinin	16-membered-ring macrolides	de novo biosynthesis	Berkeleylactone A has potent antibacterial and antifungal activities against four MRSA, Bacillus anthracis, Streptococcus pyogenes, Candida albicans, and Candida glabrata	(Stierle et al. 2017)	2017
F/B	Penicillium sp DT-F29	Solid	Bacillus sp B31	verruculogen TR-2; 12-hydroxyverruculogen TR-2; 12b-hydroxy-13a-methoxyverruculogen TR-2; 12b-hydroxy-13a-ethoxyverruculogen TR-2; 12b-hydroxy-13a-butoxyethoxyverruculogen TR-2; 12a-hydroxy-13a-prenylverruculogen TR-2; spirotryprostatin C; cycloprostatin C; 12,13-dihydroxyfumitremorgin C; cyclotryprostatin B;, hydrocycloprostatin A; hydrocycloprostatin B; neofipiperzine C; fumitremorgin B; prenyl…	2,5-diketopiperazines	de novo biosynthesis/Up-regulation	2,5-DKPs show bromodomain-containing protein 4 (BRD4) inhibitory activities; fumitremorgin B is a potential BRD4 inhibitor	(Yu et al. 2017)	2017
B/B	Streptomyces sp. strain PTY087I2	Liquid	Bacillus subtilis, MSSA, MRSA and Pseudomonas aeruginosa (human pathogens)	granaticin, granatomycin D, and dihydrogranaticin B	Naphthoquinone	Up-regulation	Antibacterial activity against the all gram positive human pathogens used in these experiments	(Sung et al. 2017)	2017
F/F	biocontrol agent Trichoderma harzianum M10	Liquid	endophyte Talaromyces pinophilus F36CF	harziaphilic acid	tetramic acid derivative	de novo biosynthesis	Harziaphilic acids did not affect viability of colorectal cancer and healthy colonic epithelial cells, but selectively reduced cancer cell proliferation.	(Vinale et al. 2017)	2017
F/F	biocontrol agent Trichoderma harzianum M10	Liquid	endophyte Talaromyces pinophilus F36CF	ferricrocin, coprogen B and dimerumic acid	siderophores	Up-regulation	-	(Vinale et al. 2017)	2017
F/F	biocontrol agent Trichoderma harzianum M10	Liquid	endophyte Talaromyces pinophilus F36CF	3-O-methylfunicone and herquline B	γ-pyrone	Down-regulation	-	(Vinale et al. 2017)	2017
B/F	marine Streptomyces	Liquid	Bacillus strains	dentigerumycin E	cyclic hexapeptide incorporating three piperazic acids	de novo biosynthesis	Dentigerumycin E exhibited antiproliferative and antimetastatic activities against human cancer cells	(Shin et al. 2018)	2018
F/B	Fusarium tricinctum	Solid	Streptomyces lividans	fusatricinones A–D (1), dihydrolateropyrone (2), zearalenone, (−)-citreoisocoumarin, macrocarpon C and 7-hydroxy-2-(2-hydroxypropyl)-5-methylchromone	naphthoquinone dimers (1), lateropyrone derivative (2)	de novo biosynthesis	-	(Moussa et al. 2019)	2019
F/B	Fusarium tricinctum	Solid	Streptomyces lividans	lateropyrone, the enniatins B, B1 and A1, and fusaristatin A	Depsipeptides and lipopeptide	Up-regulation	-	(Moussa et al. 2019)	2019
B/B	Streptomyces sp. RKBH-B178	Liquid	autoclaved Mycobacterium smegmatis	hydrazidomycin D	hydrazide	de novo biosynthesis	-	(Liang et al. 2019)	2019
B/B	Streptomyces sp. RKBH-B178	Liquid	autoclaved Pseudomonas aeruginosa	Glucuronidated-PQS	glucuronidated analog of the pseudomonas quinolone signal (PQS)	de novo biosynthesis	-	(Liang et al. 2019)	2019
F/B	Aspergillus fumigatus	Liquid	Streptomyces rapamycinicus	fumigermin	polyketide	de novo biosynthesis	Fumigermin inhibits germination of spores of the inducing S. rapamycinicus	(Stroe et al. 2020)	2020
B/F	Pseudomonas aeruginosa	Solid	Fusarium tricinctum	2-heptyl- 4-hydroxy-quinolone (HHQ), phenazine-1-carboxylic acid (PCA) and phenazine-1-carboxamide (PCN)	quorum sensing molecule and phenazine alkaloids	de novo biosynthesis	-	(Moussa et al. 2020)	2020
F/B	Aspergillus flavipes	Solid	Bacillus subtilis	Taxol	-	Up-regulation	`Chemotherapy	(El-Sayed et al. 2021)	2021
F/F	Penicillium fuscum	Solid	P. camembertii/clavigerum	berkeleypenostatins A–G (1–7), berkeleylactones A–H, the known macrolide A26771B, citrinin, and patulin	macrolide	de novo biosynthesis and Up-regulation	Anticancer	(Stierle et al. 2021)	2021
B/F	Streptomyces lunalinharesii	Solid	Phytopathogen Rhizoctonia solani	desferrioxamine E and anisomycin	siderophores	Up-regulation	-	(Maimone et al. 2021)	2021
B/F	wild-type lactic acid bacteria	Liquid	auxotrophic Saccharomyces cerevisiae	riboflavin and folate	B-group vitamins	Up-regulation	-	(Konstantinidis et al. 2021)	2021
B/B	Soil Bacillus velezensis	Solid	Pseudomonas	surfactin	lipopeptides	Up-regulation	enhance motility and chemical trap to reduce the toxicity	(Andrić, S et al. 2021)	2021
F/F	Trametes coccinea (F3)	Solid	Leiotrametes lactinea (F9) and T. versicolor (F1)	Melanin and laccase	Group of multicopper oxidases involved in detoxification of toxic compounds	Up-regulation	-	(Dullah et al. 2021)	2021
B/B	Bacillus cereus, Flavobacterium johnsoniae, and Pseudomonas koreensis	Liquid	Bacillus cereus, Flavobacterium johnsoniae, and Pseudomonas koreensis	zwittermicin, petrobactin, derivatives of lokisin	sidephores	Up-regulation	Antibiotic	(Chevrette et al. 2022)	2022
B/B	Streptomyces hygroscopicus HOK021	Liquid	Tsukamurella pulmonis TP-B0596	harundomycin A	conjugate between FabF inhibitor and catechol-type siderophore	de novo biosynthesis	Bifunctional Antibacterial Conjugate	(Asamizu et al. 2022)	2022
F/F	Aspergillus carneus KMM 4638	Liquid	Beauveria felina (=Isaria felina) KMM 4639	asperflavinoids B, D and E	drimane-Type Sesquiterpenes	de novo biosynthesis	Cytotoxic	(Zhuravleva et al. 2022)	2022
F/B	Aspergillus nidulans	Liquid	Streptomycetes	anhydrosepedonin (1) and antibiotic C (2)	iron-chelating tropolones and tripyrnidone	de novo biosynthesis and up-regulation	antibacterial	(Gerke et al. 2022)	2022
B/F	Streptomyces sp 13F051	Liquid	Leohumicola minima 15S071	ulleungdolin	polyketide–peptide hybrid	de novo biosynthesis	-	(Hwang et al. 2022)	2022
F/F	Botrytis cinerea	Liquid	Pichia fermentans (two strains), Issatchenkia terricola and Wickerhamomyces anomalus.	46 differentially secreted metabolites, including trans-cinnamic acid and the indole-3-carboxaldehyde	Phenylpropanoid and alkaloid	Up-regulation	Antifungal for biocontrol	(Fernandez-San Millan et al. 2022)	2022
F/F	Aspergillus oryzae	Solid	Zygosaccharomyces rouxii	l-Arginine and l-Glutamate increase and l-Isoleucine decreased	Aminoacids	Regulation	fungal breakage rate increased and enzyme activity decreased	(Liu et al. 2022b)	2022
F/F	Trichoderma strains	Liquid	T richoderma strains	Unkown	Unkown	Regulation	synergistically promote plant growth and antagonistic activity against pathogens	(Liu et al. 2022a)	2022
F/F	Aspergillus nidulans	Liquid	Aspergillus fumigatus	diphenyl ethers	polyketides	Up-regulation	Antibacterial	(Ninomiya et al. 2022)	2022
F/F	Aspergillus fumigatus	Liquid	Aspergillus nidulans	Unkown	siderophore	Up-regulation	-	(Ninomiya et al. 2022)	2022
F/F	Fusarium oxysporum AB2	Liquid	Epicoccum nigrum TORT	Beauvericin	Depsipeptides	Up-regulation	insecticidal and antibacterial activities	(Vásquez-Bonilla et al. 2022)	2022
F/F	Azospirillum oryzae NBT506	Liquid	Bacillus velezensis UTB96	Surfactin and indole-3-acetic acid (AA)	surfactin production, indole-3-acetic acid (IAA) production, phosphate solubilization and enzyme activities	Up-regulation	plant growth-promoting bacteria (PGPB)	(Bagheri et al. 2022)	2022
F/F	Aspergillus oryzae	Liquid	Zygosaccharomyces rouxii	Unkown	Unkown	Up-regulation	Antibacterial	(Liu et al. 2022c)	2022
F/F	deep-sea-derived fungi Penicillium crustosum PRB-2	Solid	Penicillium fellutanum HDN14-323	penifellutins A (1), B (2), penifellutins C (3) and D (4),	Polyketides	de novo biosynthesis	-	(Yu et al. 2022)	2022
F/F	Marine Aspergillus terreus C23-3	Liquid	Marine Aspergillus. unguis DLEP2008001	unguisin A, lovastatin, and nidulin and others	Multiple	Up-regulation	Antimicrobial	(Wang et al. 2022)	2022
F/F	Irpex lacteus	Solid	Nigrospora oryzae	irperide	butenolide	de novo biosynthesis	Antifungal	(Wu et al. 2022)	2022
F/F	Alternaria, Botryosphaeria, Phoma and Talaromyces	Solid	Fusarium pseudograminearum (Fp)	Unkown	Unkown	Unkown	Antifungal	(Zhao et al. 2022)	2022
F/B	Aspergillus sydowii	Liquid	Bacillus subtilis	s (−)- (7S)- 10-hydroxysydonic acid, serine sydonate and macrolactin U’	-	Up-regulation	Antibacterial against Staphylococcus aureus	(Sun et al. 2022)	2022
B/B	Enterococcus faecium 135	Liquid	Ligilactobacillus salivarius and Limosilactobacillus reuteri	bacteriocin-like inhibitory substances (BLIS)	Bacteriocin	Up-regulation	Antibacterial	(Piazentin et al. 2022)	2022
B/B	Streptomyces sp	Liquid	Achromobacter sp	Ligiamycins A and B	Decalin-Amino-Maleimides	Up-regulation	-	(Lim et al. 2022)	2022
F/F	Cosmospora sp.	Solid	Phytopathogen Magnaporthe oryzae	soudanones A, E, D (1-3) and their two new derivatives, soudanones H-I (4-5), the known isochromans, pseudoanguillosporins A and B (6, 7), naphtho-γ-pyrones, cephalochromin and ustilaginoidin G (8, 9), and ergosterol (10).	Isochromanones	de novo biosynthesis and Up-regulation	-	(Oppong-Danquah et al. 2022)	2022
B/B	Streptomyces sp	Solid	Pandoraea sp.	Gwanakosides A and B	6-Deoxy-α-l-talopyranose-Bearing Aromatic Metabolites	de novo biosynthesis	Antibacterial	(Huynh et al. 2022)	2022
F/F	Talaromyces calidicanius	Solid	Aspergillus chevalieri	Unkown	Unkown	Up-regulation	inhibiting the enzyme acetylcholinesterase	(de Oliveira et al. 2022)	2022
F/B	Aspergillus nidulans	Liquid	Streptomyces iranensis	orsellinic acid, lecanoric acid, F-9775A and F-9775B	Archetypal polyketides and pentacyclic triterpenes	de novo biosynthesis	Arginine-derived polyketides serve as the bacterial signals	(Krespach et al. 2022)	2022
A/F	marine dinoflagellate Prorocentrum lima	Liquid	Aspergillus pseudoglaucus	okadaic acid and dinophysistoxin 1	Up-regulation	Up-regulation	Toxines	(Berry et al. 2022)	2022
F/F	Alternaria	Liquid	Trichoderma atroviride	alternariol	benzochromenone	Up-regulation	mycotoxin	(Tian et al. 2023)	2023
F/F	Trichoderma atroviride	Liquid	Alternaria	Hydroxylation of alternariol (AOH-OH)	benzochromenone	Biotransformation	-	(Tian et al. 2023)	2023
B/F	Paenibacillus peoriae strain M48F	Solid	Pleurotus ostreatus HK35 and Pleurotus eryngii DSMZ 8264	5-diisopropylpyrazine	VOC	Up-regulation	enhance mycelial growth	(Orban et al. 2023)	2023
F/B	Pleurotus ostreatus HK35 and Pleurotus eryngii DSMZ 8264	Solid	Paenibacillus peoriae strain M48F	β-bisabolene	sesquiterpenes	Up-regulation	fungal defense reaction	(Orban et al. 2023)	2023
